# Supplementary material for: Metagenomic analysis reveals rapid development of soil biota on fresh volcanic ash
Source: Sci Rep. 2020 Dec 8;10:21419. doi: 10.1038/s41598-020-78413-z (PMC7723037; doi:10.1038/s41598-020-78413-z)
Supplement: Supplementary file 2 — Supplementary Information S1. [file 41598_2020_78413_MOESM2_ESM.xlsx]

## Sheet: Sheet1
Table S3. Detailed information on the 16S rRNA gene amplicon sequence data. * Kerfahi, D. et al. Development of soil bacterial communities in volcanic ash microcosms in a range of climates. Microbial Ecology 73, 775-790, doi:10.1007/s00248-016-0873-y (2017). ** Cho, H. et al. Soil pH rather than elevation determines bacterial phylogenetic community assembly on Mt. Norikura. FEMS Microbiology Ecol…
Sample ID	MG-RAST sample ID	Type	Location	Elevation (m)	Latitude	Longitude	Published article
1946_5	mgm4662044.3	Natural forest	Sakurajima	3	31.5892	130.705	Kerfahi et al. (2017)*
1946_4	mgm4661989.3	Natural forest	Sakurajima	3	31.5893	130.704	Kerfahi et al. (2017)*
D1_1	mgm4662313.3	Natural forest	Sakurajima	3	31.5817	130.601	Kerfahi et al. (2017)*
D1_2	mgm4662307.3	Natural forest	Sakurajima	3	31.582	130.598	Kerfahi et al. (2017)*
D1_3	mgm4662303.3	Natural forest	Sakurajima	3	31.5797	130.596	Kerfahi et al. (2017)*
D1_4	mgm4662310.3	Natural forest	Sakurajima	3	31.5878	130.708	Kerfahi et al. (2017)*
D1_5	mgm4662315.3	Natural forest	Sakurajima	3	31.5875	130.704	Kerfahi et al. (2017)*
D1_6	mgm4662311.3	Natural forest	Sakurajima	3	31.5883	130.704	Kerfahi et al. (2017)*
35	mgm4661984.3	Natural forest	Kamigamo	140	35.0586	135.755	Kerfahi et al. (2017)*
36	mgm4662312.3	Natural forest	Kamigamo	140	35.0518	135.76	Kerfahi et al. (2017)*
42	mgm4662305.3	Natural forest	Kamigamo	140	35.0517	135.761	Kerfahi et al. (2017)*
43	mgm4662053.3	Natural forest	Kamigamo	140	35.0517	135.761	Kerfahi et al. (2017)*
45	mgm4662318.3	Natural forest	Kamigamo	140	35.0523	135.763	Kerfahi et al. (2017)*
46	mgm4662314.3	Natural forest	Kamigamo	140	35.0519	135.762	Kerfahi et al. (2017)*
N1	mgm4740504.3 mgm4740465.3	Natural forest	Norikura	2934	36.1099	137.552	Cho et al. (2018)**
N2	mgm4740538.3 mgm4740461.3	Natural forest	Norikura	2934	36.1096	137.553	Cho et al. (2018)**
N3	mgm4740514.3 mgm4740553.3	Natural forest	Norikura	2946	36.1098	137.552	Cho et al. (2018)**
N4	mgm4740554.3 mgm4740466.3	Natural forest	Norikura	2941	36.1091	137.554	Cho et al. (2018)**
N7	mgm4740498.3 mgm4740531.3	Natural forest	Norikura	2740	36.1098	137.55	Cho et al. (2018)**
N8	mgm4740544.3 mgm4740513.3	Natural forest	Norikura	2738	36.1233	137.556	Cho et al. (2018)**
N9	mgm4740548.3 mgm4740496.3	Natural forest	Norikura	2736	36.1231	137.558	Cho et al. (2018)**
N10	mgm4740543.3 mgm4740484.3	Natural forest	Norikura	2731	36.1229	137.558	Cho et al. (2018)**
W41	mgm4871821.3	2nd-year ash pot	Norikura	2800	36.12	137.56	This study
W42	mgm4871823.3	2nd-year ash pot	Norikura	2800	36.12	137.56	This study
W43	mgm4871807.3	2nd-year ash pot	Norikura	2800	36.12	137.56	This study
W44	mgm4871828.3	2nd-year ash pot	Norikura	2800	36.12	137.56	This study
W51	mgm4871826.3	2nd-year ash pot	Sakurajima	3	31.58	130.6	This study
W52	mgm4871833.3	2nd-year ash pot	Sakurajima	3	31.58	130.6	This study
W53	mgm4871811.3	2nd-year ash pot	Sakurajima	3	31.58	130.6	This study
W54	mgm4871822.3	2nd-year ash pot	Sakurajima	3	31.58	130.6	This study
W56	mgm4871829.3	2nd-year ash pot	Kamigamo	140	35.07	135.76	This study
W57	mgm4871810.3	2nd-year ash pot	Kamigamo	140	35.07	135.76	This study
W58	mgm4871820.3	2nd-year ash pot	Kamigamo	140	35.07	135.76	This study
W59	mgm4871831.3	2nd-year ash pot	Kamigamo	140	35.07	135.76	This study
W71	mgm4871819.3	3rd-year ash pot	Norikura	2800	36.12	137.56	This study
W72	mgm4871813.3	3rd-year ash pot	Norikura	2800	36.12	137.56	This study
W73	mgm4871817.3	3rd-year ash pot	Norikura	2800	36.12	137.56	This study
W74	mgm4871812.3	3rd-year ash pot	Norikura	2800	36.12	137.56	This study
W81	mgm4871809.3	3rd-year ash pot	Sakurajima	3	31.58	130.6	This study
W82	mgm4871808.3	3rd-year ash pot	Sakurajima	3	31.58	130.6	This study
W83	mgm4871815.3	3rd-year ash pot	Sakurajima	3	31.58	130.6	This study
W84	mgm4871827.3	3rd-year ash pot	Sakurajima	3	31.58	130.6	This study
W86	mgm4871818.3	3rd-year ash pot	Kamigamo	140	35.07	135.76	This study
W87	mgm4871824.3	3rd-year ash pot	Kamigamo	140	35.07	135.76	This study
W88	mgm4871834.3	3rd-year ash pot	Kamigamo	140	35.07	135.76	This study
W89	mgm4871816.3	3rd-year ash pot	Kamigamo	140	35.07	135.76	This study
