# Supplementary material for: Metagenomic analysis reveals rapid development of soil biota on fresh volcanic ash
Source: Sci Rep. 2020 Dec 8;10:21419. doi: 10.1038/s41598-020-78413-z (PMC7723037; doi:10.1038/s41598-020-78413-z)
Supplement: Supplementary file 3 — Supplementary Information S3. [file 41598_2020_78413_MOESM3_ESM.xlsx]

## Sheet: Sheet1
Table S4. Detailed information on the metagenome sequence data.
Sample ID	MG-RAST sample ID	Type	Location	Elevation (m)	Latitude	Longitude	Published article
1914_4_R	mgm4829021.3	Natural forest	Sakurajima	3	31.58	130.59	This study
1914_5_R	mgm4828995.3	Natural forest	Sakurajima	3	31.58	130.6	This study
1946_4_R	mgm4829015.3	Natural forest	Sakurajima	3	31.59	130.71	This study
K39_R	mgm4828973.3	Natural forest	Kamigamo	140	35.07	135.76	This study
K41_R	mgm4828994.3	Natural forest	Kamigamo	140	35.07	135.76	This study
K42_R	mgm4828986.3	Natural forest	Kamigamo	140	35.07	135.76	This study
N14A_R	mgm4828971.3	Natural forest	Norikura_low	1460	36.12	137.63	This study
N14D_R	mgm4829007.3	Natural forest	Norikura_low	1460	36.12	137.63	This study
N14E_R	mgm4828996.3	Natural forest	Norikura_low	1460	36.12	137.63	This study
N24C_R	mgm4829013.3	Natural forest	Norikura_high	2400	36.12	137.57	This study
W36_R	mgm4829000.3	2nd-year ash pot	Norikura_low	1450	36.12	137.63	This study
W37_R	mgm4828988.3	2nd-year ash pot	Norikura_low	1450	36.12	137.63	This study
W38_R	mgm4828980.3	2nd-year ash pot	Norikura_low	1450	36.12	137.63	This study
W39_R	mgm4828991.3	2nd-year ash pot	Norikura_low	1450	36.12	137.63	This study
W41_R	mgm4828970.3	2nd-year ash pot	Norikura_high	2800	36.12	137.56	This study
W42_R	mgm4828993.3	2nd-year ash pot	Norikura_high	2800	36.12	137.56	This study
W43_R	mgm4829010.3	2nd-year ash pot	Norikura_high	2800	36.12	137.56	This study
W44_R	mgm4828997.3	2nd-year ash pot	Norikura_high	2800	36.12	137.56	This study
W46_R	mgm4829002.3	2nd-year ash pot	Takakuma	660	31.53	130.76	This study
W47_R	mgm4828979.3	2nd-year ash pot	Takakuma	660	31.53	130.76	This study
W48_R	mgm4828985.3	2nd-year ash pot	Takakuma	660	31.53	130.76	This study
W49_R	mgm4828974.3	2nd-year ash pot	Takakuma	660	31.53	130.76	This study
W51_R	mgm4828984.3	2nd-year ash pot	Sakurajima	3	31.58	130.6	This study
W52_R	mgm4828975.3	2nd-year ash pot	Sakurajima	3	31.58	130.6	This study
W53_R	mgm4828987.3	2nd-year ash pot	Sakurajima	3	31.58	130.6	This study
W54_R	mgm4828999.3	2nd-year ash pot	Sakurajima	3	31.58	130.6	This study
W56_R	mgm4828983.3	2nd-year ash pot	Kamigamo	140	35.07	135.76	This study
W57_R	mgm4829004.3	2nd-year ash pot	Kamigamo	140	35.07	135.76	This study
W58_R	mgm4828981.3	2nd-year ash pot	Kamigamo	140	35.07	135.76	This study
W59_R	mgm4828982.3	2nd-year ash pot	Kamigamo	140	35.07	135.76	This study
W66_R	mgm4829005.3	3rd-year ash pot	Norikura_low	1450	36.12	137.63	This study
W67_R	mgm4829012.3	3rd-year ash pot	Norikura_low	1450	36.12	137.63	This study
W68_R	mgm4829018.3	3rd-year ash pot	Norikura_low	1450	36.12	137.63	This study
W69_R	mgm4828976.3	3rd-year ash pot	Norikura_low	1450	36.12	137.63	This study
W71_R	mgm4829016.3	3rd-year ash pot	Norikura_high	2800	36.12	137.56	This study
W72_R	mgm4829020.3	3rd-year ash pot	Norikura_high	2800	36.12	137.56	This study
W73_R	mgm4828990.3	3rd-year ash pot	Norikura_high	2800	36.12	137.56	This study
W74_R	mgm4828998.3	3rd-year ash pot	Norikura_high	2800	36.12	137.56	This study
W76_R	mgm4828968.3	3rd-year ash pot	Takakuma	660	31.53	130.76	This study
W77_R	mgm4829019.3	3rd-year ash pot	Takakuma	660	31.53	130.76	This study
W78_R	mgm4829006.3	3rd-year ash pot	Takakuma	660	31.53	130.76	This study
W79_R	mgm4829009.3	3rd-year ash pot	Takakuma	660	31.53	130.76	This study
W81_R	mgm4829011.3	3rd-year ash pot	Sakurajima	3	31.58	130.6	This study
W82_R	mgm4828972.3	3rd-year ash pot	Sakurajima	3	31.58	130.6	This study
W83_R	mgm4828977.3	3rd-year ash pot	Sakurajima	3	31.58	130.6	This study
W84_R	mgm4829008.3	3rd-year ash pot	Sakurajima	3	31.58	130.6	This study
W86_R	mgm4829017.3	3rd-year ash pot	Kamigamo	140	35.07	135.76	This study
W87_R	mgm4829003.3	3rd-year ash pot	Kamigamo	140	35.07	135.76	This study
W88_R	mgm4828978.3	3rd-year ash pot	Kamigamo	140	35.07	135.76	This study
W89_R	mgm4829001.3	3rd-year ash pot	Kamigamo	140	35.07	135.76	This study
W91_R	mgm4828992.3	Natural forest	Takakuma	660	31.53	130.76	This study
W92_R	mgm4828969.3	Natural forest	Takakuma	660	31.53	130.76	This study
W93_R	mgm4829014.3	Natural forest	Takakuma	660	31.53	130.76	This study
W94_R	mgm4828989.3	Natural forest	Takakuma	660	31.53	130.76	This study
